# Supplementary material for: The Role of Epithelial-Derived Extracellular Vesicles in Allergic Sensitisation: A Systematic Review
Source: Int J Mol Sci. 2025 Jun 17;26(12):5791. doi: 10.3390/ijms26125791 (PMC12193434; doi:10.3390/ijms26125791)
Supplement: Supplementary file 1 [file ijms-26-05791-s001.zip]

Archive with 1 entries (1 files):
- ijms-3676183-supplementary.pdf
